# Supplementary material for: FocusStack and StimServer: a new open source MATLAB toolchain for visual stimulation and analysis of two-photon calcium neuronal imaging data
Source: Front Neuroinform. 2015 Jan 20;8:85. doi: 10.3389/fninf.2014.00085 (PMC4299654; doi:10.3389/fninf.2014.00085)
Supplement: Supplementary file 2 [file DataSheet2.ZIP]

Archive with 7 entries (6 files):
- ExampleExperimentsGCAMP6AnaesthetisedAwake.m
- __MACOSX/
- __MACOSX/._ExampleExperimentsGCAMP6AnaesthetisedAwake.m
- ExampleStimServerScript.m
- __MACOSX/._ExampleStimServerScript.m
- GenerateAllFigurePanels.m
- __MACOSX/._GenerateAllFigurePanels.m
