# Supplementary material for: FocusStack and StimServer: a new open source MATLAB toolchain for visual stimulation and analysis of two-photon calcium neuronal imaging data
Source: Front Neuroinform. 2015 Jan 20;8:85. doi: 10.3389/fninf.2014.00085 (PMC4299654; doi:10.3389/fninf.2014.00085)
Supplement: Supplementary file 2 [file DataSheet2.ZIP › ExampleExperimentsGCAMP6AnaesthetisedAwake.m]

function [vsExpSpecs] = ExampleExperimentsGCAMP6AnaesthetisedAwake

strBasePath = '/Users/dylan/Documents/Personal Documents/Research/Papers and posters/9999 FocusStack paper GIT/Figure Generation/SourceData';

% - 20130405_C8 Awake
s.sRFSpec = AddSpec([], '130405_C8', '130405', strBasePath, '130405', '', 'Analysis', [18 19 20 21 22 23 24],'RoiSet_130405_C8_Matlab.zip', '.fcs', 25, 26, 1, 3, [5 5], 0.4, 12, [200 100], [0 0], 50/4);
s.sGSpec = AddSpec([], '130405_C8','130405', strBasePath, '130405', '', 'Analysis', [58 59 60 61 62],'RoiSet_130405_C8_Matlab.zip', '.fcs', 16, 1, 1, 3);
s.sMovieSpec = AddSpec([], '130405_C8', '130405', strBasePath, '130405', '', 'Analysis', [63 64 65 66 67 68 69], 'RoiSet_130405_C8_Matlab.zip', '.fcs', 1, [], 43);

vsExpSpecs = s;

function [vsExpSpecs] = AddSpec(  vsExpSpecs, strExpName, strExpDate, strBasePath, strExpDataLoc, ...
                                 strDataSubdir, strAnalysisSubdir, ...
                                 vnUseFileIndices, strROISetFilename, strFileType, ...
                                 nNumTrueStim, nBlankStimID, tStimDuration, tBlankStimDuration, ...
                                 vnNumPixels, fPixelOverlap, fPixelSizeDeg, vfScreenSizeDeg, ...
                                 vfStimOffsetDeg, fAcceptRadiusDeg)

if (~exist('strFileType', 'var'))
   strFileType = '.tif';
end

if (~exist('nBlankStimID', 'var'))
   nBlankStimID = [];
end

if (~exist('tStimDuration', 'var'))
   tStimDuration = [];
end

if (~exist('tBlankStimDuration', 'var'))
   tBlankStimDuration = [];
end

sThisSpec.strExpName = strExpName;
sThisSpec.strExpDate = strExpDate;
sThisSpec.strBasePath = strBasePath;
sThisSpec.strExpDataLoc = strExpDataLoc;
sThisSpec.strDataSubdir = strDataSubdir;
sThisSpec.strAnalysisSubdir = strAnalysisSubdir;
sThisSpec.vnUseFileIndices = vnUseFileIndices;
sThisSpec.strROISetFilename = strROISetFilename;
sThisSpec.strFileType = strFileType;

sThisSpec.nNumTrueStim = nNumTrueStim;
sThisSpec.nBlankStimID = nBlankStimID;
sThisSpec.tStimDuration = tStimDuration;
sThisSpec.tBlankStimDuration = tBlankStimDuration;

if (exist('vnNumPixels', 'var'))
   sThisSpec.vnNumPixels = vnNumPixels;
   sThisSpec.fPixelOverlap = fPixelOverlap;
   sThisSpec.fPixelSizeDeg = fPixelSizeDeg;
   sThisSpec.vfScreenSizeDeg = vfScreenSizeDeg;
   sThisSpec.vfStimOffsetDeg = vfStimOffsetDeg;
   sThisSpec.fAcceptRadiusDeg = fAcceptRadiusDeg;
end

if isempty(vsExpSpecs)
   vsExpSpecs = sThisSpec;
else
   vsExpSpecs = [vsExpSpecs sThisSpec];
end
