# Supplementary material for: FocusStack and StimServer: a new open source MATLAB toolchain for visual stimulation and analysis of two-photon calcium neuronal imaging data
Source: Front Neuroinform. 2015 Jan 20;8:85. doi: 10.3389/fninf.2014.00085 (PMC4299654; doi:10.3389/fninf.2014.00085)
Supplement: Supplementary file 2 [file DataSheet2.ZIP › ExampleStimServerScript.m]

% SCRIPT ExampleStimServerScript.m

% - Create PsychToolbox window
[hWindow, vnScreenRect]=Screen('OpenWindow', 0, 0, [0 0 800 600]);

% - Get display size calibration
vfDisplaySizeMetres = [0.48 0.396];
vnResolution = [1280 800];
fDistanceFromEyeMetres = 0.28;

[vfPixelsPerDegree, vfDegreesPerMetre, vfPixelsPerMetre, vfSizeDegrees] = ...
   CalibrateDisplay(vfDisplaySizeMetres, vnResolution, fDistanceFromEyeMetres);

% - Configure frame markers
FrameMarkerFlip(hWindow, [40 40], true, true, false);

% - Configure stimulus timing
tFrameDuration = GetSafeFrameDurations(hWindow, 30e-3);  % 30 ms

% - Construct a blank stimulus
tBlankDuration = GetSafeFrameDurations(hWindow, 1);   % 1 s
sBlank = STIM_Blank(tBlankDuration);

% - Construct a sparse noise stimulus
nNumRepeats = 1;
vfUnitSizeDegrees = 12;
vnNumUnits = [5 5];
fPixelsPerDegree = mean(vfPixelsPerDegree);

sSparseNoise = STIM_SparseNoise( tFrameDuration, nNumRepeats, ...
                  vfUnitSizeDegrees, vnNumUnits, fPixelsPerDegree);
               
% - Construct drifting grating stimuli
tFrameDuration = GetSafeFrameDurations(hWindow, 30e-3);  % 30 ms
tStimulusDuration = 4;                                   % s
nNumRepeats = 1;
vfSizeDegrees = [];                                      % Full screen
fCyclesPerDegree = 1/20;                                 % cycles/deg
fPixelsPerDegree = mean(vfPixelsPerDegree);
fBarWidthDegrees = [];                                   % 50% duty cycle
fShiftCyclesPerSec = 1;                                  % Hz
fRotateCyclesPerSecond = 0;

nNumDirections = 16;
vfDirections = linspace(0, 360, nNumDirections+1);
vfDirections = vfDirections(1:end-1);

for (nDir = 1:nNumDirections)
   vsGratings(nDir) = ...
      STIM_SquareGrating(tFrameDuration, tStimulusDuration, nNumRepeats, ...
                         vfSizeDegrees, fCyclesPerDegree, fPixelsPerDegree, ...
                         fBarWidthDegrees, vfDirections(nDir), ...
                         fShiftCyclesPerSec, fRotateCyclesPerSecond);
end

% - Make drifting grating sequence
sSquareGratSeq = STIM_Sequence(nan, vsGratings);

% - Construct natural movie stimulus
strMovieFilename = 'movie_43s.avi';
tMovieDuration = 43;
tMovieFrame = 1/30;                 % 30 Hz

tFrameDuration = GetSafeFrameDurations(hWindow, tMovieFrame);
nNumRepeats = 1;
bDrawMask = false;
bInvertMask = false;
fMaskDiameterDeg = [];
vfMaskPosPix = [];
vfMovieSizeDeg = [];                         % Full screen
vfPixelsPerDegree = mean(vfPixelsPerDegree);

sMovie = STIM_MaskedMovie(tFrameDuration, nNumRepeats, tMovieDuration, ...
                          bDrawMask, bInvertMask, fMaskDiameterDeg, ...
                          vfMaskPosPix, vfMovieSizeDeg, vfPixelsPerDegree, ...
                          strMovieFilename);

% - Manual presentation of stimuli
PresentArbitraryStimulus(sSparseNoise, hWindow, 0);
                       
% - Configure and start StimServer
vsStimuli = [sSparseNoise sSquareGratSeq];
nStimServerListenPort = 51235;

StartStimulusServer(vsStimuli, nStimServerListenPort, hWindow, true, {}, {'localhost' 51231});
