# Supplementary material for: FocusStack and StimServer: a new open source MATLAB toolchain for visual stimulation and analysis of two-photon calcium neuronal imaging data
Source: Front Neuroinform. 2015 Jan 20;8:85. doi: 10.3389/fninf.2014.00085 (PMC4299654; doi:10.3389/fninf.2014.00085)
Supplement: Supplementary file 2 [file DataSheet2.ZIP › GenerateAllFigurePanels.m]

% SCRIPT GenerateAllFigurePanels
%
% - Generate figure panels for FocusStack / StimServer paper.

%% - Load experimental specifications

sExpSpecs = ExampleExperimentsGCAMP6AnaesthetisedAwake;


%% - General single-frame panel

vnPixelOutline = [176 138];
nSpacing = 2;
nLineWidth = 4;
vnOutlineColor = [1 1 0];

fs = FocusStack({'SourceData/130405/130405_126.fcs'});
mfFrame = fs(:, :, 40, 1);

figure;
imagesc(mfFrame);
axis equal tight off;
colormap gray;
hold on;
PlotScaleBar(fs.fPixelsPerUM, 50, 'tr', 'w-', 'LineWidth', 10)
plot(vnPixelOutline(1) + nSpacing * [-1 1 1 -1 -1], vnPixelOutline(2) + nSpacing * [-1 -1 1 1 -1], '-', 'Color', vnOutlineColor, 'LineWidth', nLineWidth);
% export_to_pdf(gcf, 'example_imaging_region.pdf');

%% - Generate trace panel (grating stimuli)

vnTraceColor = [0 .5 .5];

fs = FocusStack({'SourceData/130405/130405_058.fcs'
   'SourceData/130405/130405_059.fcs'
   'SourceData/130405/130405_060.fcs'
   'SourceData/130405/130405_061.fcs'
   'SourceData/130405/130405_062.fcs'});

vfTrace = squeeze(fs(86, 29, :, 1));
figure;
plot(vfTrace, '-', 'LineWidth', 1, 'Color', vnTraceColor);
hold on;
plot([0 100./fs.tFrameDuration], [0 0], 'k-', 'LineWidth', 6);
axis tight;
axis off;
% export_to_ai(gcf, 'example_trace_raw.ai');

%% - Analyse RF

vnNumPixels = [5 5];
fPixelOverlap = 0.4;
fPixelSizeDeg = 12;
vfScreenSizeDeg = [200 100];
tPixelDuration = 1;
nBlankStimID = 26;
tBlankStimTime = 3;
fUsePreStimBlankProportion = 0.5;
bAlign = false;
bAssignBlack = false;
bAssignBlank = true;
tForceStackFrameDuration = [];
mfCustomAlignment = [];
bOrderROIs = [];
fhExtractionFunction = ExtractPeak;
strImageJRoiSet = [];

% - Create stack
fs = FocusStack({'SourceData/130405/130405_018.fcs'
   'SourceData/130405/130405_019.fcs'
   'SourceData/130405/130405_020.fcs'
   'SourceData/130405/130405_021.fcs'
   'SourceData/130405/130405_022.fcs'
   'SourceData/130405/130405_023.fcs'
   'SourceData/130405/130405_024.fcs'});

% - Align stack
% fs.Align(1, false, 10, [], 1, [1/200 1/20], 7);

% - [Assign stimulus IDs, if necessary]
cvnForceStackSequenceIDs = repmat({[1:26 nan]}, numel(fs.cstrFilenames), 1);
fs.cvnSequenceIDs = cvnForceStackSequenceIDs;

% - Assign stimulus durations and "use data" times
nNumStimuli = prod(vnNumPixels) + ~isempty(nBlankStimID);

tPreStimBlank = fs.tBlankTime;

if (isempty(tPreStimBlank))
   tPreStimBlank = 0;
end

vtStimulusDurations = repmat(tPixelDuration+ tPreStimBlank, nNumStimuli, 1);
vtStimulusDurations(nBlankStimID) = tBlankStimTime;

mtStimulusUseTimes = repmat(tPreStimBlank + [0 tPixelDuration], nNumStimuli, 1);
mtBlankTimes = repmat(tPreStimBlank * [(1-fUsePreStimBlankProportion) 1], nNumStimuli, 1);
if (~isempty(nBlankStimID))
   mtBlankTimes(nBlankStimID, :) = tBlankStimTime * [(1-fUsePreStimBlankProportion) 1];
   mtStimulusUseTimes(nBlankStimID, :) = [0 tBlankStimTime];
end
vnUseStimIDs = 1:nNumStimuli;

if (~isempty(nBlankStimID))
   vnUseStimIDs = vnUseStimIDs(vnUseStimIDs ~= nBlankStimID);
end

fs.vtStimulusDurations = vtStimulusDurations;
fs.mtStimulusUseTimes = mtStimulusUseTimes;


% % - Load ROIs
% cvsROIs = ReadImageJROI(fullfile(sRFSpec.strBasePath, sRFSpec.strExpDataLoc, sRFSpec.strROISetFilename));
% % - Make a regions structure
% sRegions = ROIs2Regions(cvsROIs, size(fsStack, 1:2));
% - Transpose all regions
% for (nRegion = 1:sRegions.NumObjects)
%    mbMask = false(128, 128);
%    mbMask(sRegions.PixelIdxList{nRegion}) = true;
%    sRegions.PixelIdxList{nRegion} = find(mbMask');
% end

% - Load regions
sData = load('SourceData/Analysis/130405_18-24_analysis.mat', 'sRegions');
sRegions = sData.sRegions;

% - Estimate baseline distribution

[vtGlobalTime, ...
   vnBlockIndex, vnFrameInBlock, vtTimeInBlock, ...
   vnStimulusSeqID, vtTimeInStimPresentation, ...
   vnPresentationIndex, vbUseFrame] = ...
   FrameStimulusInfo(fs, 1:size(fs, 3), 0);

for (nBlock = 1:numel(fs.cstrFilenames))
   % - Get frames for this block
   vbBlockFrames = vnBlockIndex == nBlock;
   
   % - Get the baseline for this block from the blank stimulus
   vbBlockBlankStimFrames = vbBlockFrames & (vnStimulusSeqID == nBlankStimID) & vbUseFrame;
   
   % - Extract baseline frames
   tfBlankFrames = sort(double(fs.AlignedStack(:, :, vbBlockBlankStimFrames, 1)), 3, 'ascend');
   
   % - Find lower threshold
   nThrehsoldInd = floor(fUsePreStimBlankProportion * nnz(vbBlockBlankStimFrames));
   mfThisBaseline = tfBlankFrames(:, :, nThrehsoldInd);
   
   % - Calculate std. dev. for divisive normalisation
   mfBlockBlankStd = nanstd(bsxfun(@rdivide, tfBlankFrames, mfThisBaseline), [], 3);
   
   % - Assign the blank frame to the whole block (by default)
   fs.AssignBlankFrame(cat(3, mfThisBaseline, mfBlockBlankStd), vbBlockFrames);
end

% - Extract responses
[vfBlankStds, mfStimMeanResponses, mfStimStds, mfRegionTraces, tfTrialResponses, tnTrialSampleSizes, cvfTrialTraces] = ...
   ExtractRegionResponses(fs, sRegions, nBlankStimID, ExtractPeak(5, 1, true, ceil(3 ./ fs.tFrameDuration)));


%% - Make a matrix of trial responses

nCellToUse = 98;
fXScale = 1/50;
fYScale = 1/5;
nTraceWidth = 1;
fdFFScaleBarLength = 200;
tTimeScaleBarLength = 2;
tTimeShift = 3;
tTickLength = 0.2;

figure;

% - Get frame metadata
[vtGlobalTime, ...
   vnBlockIndex, vnFrameInBlock, vtTimeInBlock, ...
   vnStimulusSeqID, vtTimeInStimPresentation, ...
   vnPresentationIndex, vbUseFrame] = ...
   FrameStimulusInfo(fs, 1:size(fs, 3), tTimeShift);

for (nBlock = 1:numel(fs.cstrFilenames))
   % - Find frames in this block
   vbBlockFrames = vnBlockIndex == nBlock;
   
   for (nStimulus = 1:prod(vnNumPixels))
      % - Find mesh location
      [vnLocation(2) vnLocation(1)] = ind2sub(vnNumPixels, nStimulus);
      
      % - Find frames in this stimulus
      vbStimFrames = vnStimulusSeqID == nStimulus;
      
      % - Find frames in this trial
      vbThisTrial = vbBlockFrames & vbStimFrames;
      vbUseThisTrialFrame = vbUseFrame(vbThisTrial);
      
      % - Plot this trial trace
      plot(vnLocation(1) + fXScale * ((1:nnz(vbThisTrial))-1), vnLocation(2) + fYScale .* mfRegionTraces(nCellToUse, vbThisTrial), 'k-', 'LineWidth', nTraceWidth);
      hold all;
      plot(vnLocation(1) + fXScale .* [1 1] .* (fs.tBlankTime- tTimeShift) ./ fs.tFrameDuration , vnLocation(2) + fYScale .* tTickLength .* [-1 1], '-', 'Color', [0 1 1], 'LineWidth', 1);
   end
end

plot(fXScale * [0 fdFFScaleBarLength/100/fs.tFrameDuration], .5 * [1 1], 'k-', 'LineWidth', 10);
plot(.5 * [1 1], fYScale * [0 tTimeScaleBarLength], 'k-', 'LineWidth', 10);

axis equal off;

% export_to_ai('rf_response_trial_traces.ai');

%% - Make a matrix of average responses

nCellToUse = 98;

figure;
imagesc(reshape(mfStimMeanResponses(nCellToUse, 1:prod(vnNumPixels))*100, vnNumPixels));
axis xy;
mfMap = gray(256);
colormap(mfMap(end:-1:1, :));
hCBar = colorbar;
axis equal tight off;
vfCAxis = caxis;
caxis([0 150]);
set(hCBar, 'FontSize', 32, 'LineWidth', 2);

% export_to_pdf(gcf, 'rf_response_grid.pdf');

%% - Make a Gaussian-blended image

% - Defaults
DEF_nRFSamplesPerDeg = 4;
sRFAnalysis.vfScreenSizeDeg = [200 100];
sRFAnalysis.vnNumPixels = vnNumPixels;
sRFAnalysis.fPixelSizeDeg = fPixelSizeDeg;
sRFAnalysis.mfStimZScores = bsxfun(@rdivide, mfStimMeanResponses, vfBlankStds');
sRFAnalysis.mfStimMeanResponses = mfStimMeanResponses;
sRFAnalysis.fPixelOverlap = fPixelOverlap;
handles = [];
vnSelectedROIs = nCellToUse;

% - Make a mesh
if (~isfield(handles, 'mfXMesh'))
   vfX = 0:(1/DEF_nRFSamplesPerDeg):sRFAnalysis.vfScreenSizeDeg(1);
   vfY = 0:(1/DEF_nRFSamplesPerDeg):sRFAnalysis.vfScreenSizeDeg(2);
   [handles.mfXMesh, handles.mfYMesh] = ndgrid(vfX, vfY);
end

% - Work out stimulus locations
if (~isfield(handles, 'tfGaussian'))
   vfStimSizeDeg = sRFAnalysis.fPixelSizeDeg .* sRFAnalysis.vnNumPixels * (1-sRFAnalysis.fPixelOverlap);
   vfXCentres = linspace(-vfStimSizeDeg(1)/2, vfStimSizeDeg(1)/2, sRFAnalysis.vnNumPixels(1) + 1) + (sRFAnalysis.fPixelSizeDeg * (1-sRFAnalysis.fPixelOverlap))/2;
   vfXCentres = vfXCentres(1:end-1);
   vfYCentres = linspace(-vfStimSizeDeg(2)/2, vfStimSizeDeg(2)/2, sRFAnalysis.vnNumPixels(2) + 1) + (sRFAnalysis.fPixelSizeDeg * (1-sRFAnalysis.fPixelOverlap))/2;
   vfYCentres = vfYCentres(1:end-1);
   
   vfXStimCentres = vfXCentres + sRFAnalysis.vfScreenSizeDeg(1)/2;
   vfYStimCentres = vfYCentres + sRFAnalysis.vfScreenSizeDeg(2)/2;
   
   [handles.mfXStimCentreMesh, handles.mfYStimCentreMesh] = meshgrid(vfXStimCentres, vfYStimCentres);
   
   % - Pre-compute distance meshes and unitary Gaussians
   for (nStimID = prod(sRFAnalysis.vnNumPixels):-1:1)
      tfDistanceMeshSqr(:, :, nStimID) = (handles.mfXMesh - handles.mfXStimCentreMesh(nStimID)).^2 + (handles.mfYMesh - handles.mfYStimCentreMesh(nStimID)).^2;
   end
   
   fRFSigma = sRFAnalysis.fPixelSizeDeg/4 * 2;
   handles.tfGaussian = exp(-1/(2*fRFSigma.^2) .* tfDistanceMeshSqr);
end

% - Iterate over ROIs and build up a Gaussian RF estimate
mfRFImage = zeros(size(handles.mfXMesh));

% - Should we use Z-scored responses, or raw responses?
if (~isempty(sRFAnalysis.mfStimZScores))
   bUsedFF = true;
else
   bUsedFF = false;
end

% - Get the responses
if (bUsedFF)
   mfStimResp = sRFAnalysis.mfStimZScores(:, vnUseStimIDs);
   fThreshold = 6;
else
   mfStimResp = sRFAnalysis.mfStimMeanResponses(:, vnUseStimIDs);
   fThreshold = 0.4;
end

% - Clip below threshold responses
mfStimResp(mfStimResp < fThreshold) = nan;

for (MRFI_nROIIndex = 1:numel(vnSelectedROIs))
   % - Accumulate Gaussians over stimulus locations for this RF
   nROI = vnSelectedROIs(MRFI_nROIIndex);
   
   vfROIResponse = mfStimResp(nROI, :);
   vfROIResponse = permute(vfROIResponse, [3 1 2]);
   
   % - Remove NaNs and INFs
   vfROIResponse(isnan(vfROIResponse)) = 0;
   vfROIResponse(isinf(vfROIResponse)) = 0;
   
   % - Estimate RF
   mfRFImage = mfRFImage + sum(bsxfun(@times, handles.tfGaussian, vfROIResponse), 3) ./ numel(vnSelectedROIs);
end

figure;
imagesc(mfRFImage');
axis equal tight off;
PlotScaleBar(DEF_nRFSamplesPerDeg, 20, 'br', 'k-', 'LineWidth', 10);
mfCMap = gray(256);
colormap(mfCMap(end:-1:1, :));

% export_to_pdf(gcf, 'rf_interpolated.pdf');

%% - Analyse grating responses

% - Create a stack
fs = FocusStack({'SourceData/130405/130405_058.fcs'
   'SourceData/130405/130405_059.fcs'
   'SourceData/130405/130405_060.fcs'
   'SourceData/130405/130405_061.fcs'
   'SourceData/130405/130405_062.fcs'});

sExpSpec = sExpSpecs.sGSpec;
fBaselineProportion = 0.5;
nBlankStimID = sExpSpec.nBlankStimID;
tBaseTimeShift = 3;

% - Align stack
% fs.Align(1, false, 10, [], 1, [1/200 1/20], 7);

% - Assign stimulus durations and "use data" times
nNumOriStim = sExpSpec.nNumTrueStim + ~isempty(nBlankStimID);
tPreStimBlank = fs.tBlankTime;

vtStimulusDurations = repmat(sExpSpec.tStimDuration + tPreStimBlank, nNumOriStim, 1);
vtStimulusDurations(sExpSpec.nBlankStimID) = sExpSpec.tBlankStimDuration;

mtStimulusUseTimes = repmat(tPreStimBlank + [0 sExpSpec.tStimDuration], nNumOriStim, 1);
mtStimLabelTimes = repmat(tPreStimBlank + [0 sExpSpec.tStimDuration], nNumOriStim, 1);
mtStimLabelTimes(sExpSpec.nBlankStimID, :) = nan;
mtBlankTimes = repmat(tPreStimBlank * [(1-fBaselineProportion) 1], nNumOriStim, 1);
if (~isempty(sExpSpec.nBlankStimID))
   mtBlankTimes(sExpSpec.nBlankStimID, :) = sExpSpec.tBlankStimDuration * [(1-fBaselineProportion) 1];
   mtStimulusUseTimes(sExpSpec.nBlankStimID, :) = [0 sExpSpec.tBlankStimDuration];
end
vnDefSequenceIDs = [1:nNumOriStim nan];
vnUseStimIDs = 1:nNumOriStim;

if (~isempty(sExpSpec.nBlankStimID))
   vnUseStimIDs = vnUseStimIDs(vnUseStimIDs ~= sExpSpec.nBlankStimID);
end

fs.vtStimulusDurations = vtStimulusDurations;
fs.mtStimulusUseTimes = mtStimulusUseTimes;


% % - Load ROIs
% cvsROIs = ReadImageJROI(fullfile(sRFSpec.strBasePath, sRFSpec.strExpDataLoc, sRFSpec.strROISetFilename));
% % - Make a regions structure
% sRegions = ROIs2Regions(cvsROIs, size(fsStack, 1:2));
% - Transpose all regions
% for (nRegion = 1:sRegions.NumObjects)
%    mbMask = false(128, 128);
%    mbMask(sRegions.PixelIdxList{nRegion}) = true;
%    sRegions.PixelIdxList{nRegion} = find(mbMask');
% end

% - Load regions
sData = load('SourceData/Analysis/130405_58-62_analysis.mat', 'sRegions');
sRegions = sData.sRegions;

% - Estimate baseline distribution
[vtGlobalTime, ...
   vnBlockIndex, vnFrameInBlock, vtTimeInBlock, ...
   vnStimulusSeqID, vtTimeInStimPresentation, ...
   vnPresentationIndex, vbUseFrame] = ...
   FrameStimulusInfo(fs, 1:size(fs, 3), 0);

[~, vnBlockIndexShift, ~, ~, ...
   vnStimulusSeqIDShift] = ...
   FrameStimulusInfo(fs, 1:size(fs, 3), tBaseTimeShift);

for (nBlock = 1:numel(fs.cstrFilenames))
   vbBlockFrames = vnBlockIndex == nBlock;
   vbBlockFramesShift = vnBlockIndexShift == nBlock;
   
   % - Get the baseline for this block from the blank stimulus
   vbBlockBlankStimFrames = vbBlockFrames & (vnStimulusSeqID == nBlankStimID) & vbUseFrame;
   
   % - Extract baseline frames
   tfBlankFrames = sort(double(fs.AlignedStack(:, :, vbBlockBlankStimFrames, 1)), 3, 'ascend');
   
   % - Find lower threshold
   nThrehsoldInd = floor(fBaselineProportion * nnz(vbBlockBlankStimFrames));
   mfThisBaseline = tfBlankFrames(:, :, nThrehsoldInd);

   % - Filter zeros, replace with NaN
   mfThisBaseline(mfThisBaseline <= 0) = nan;
   
   % - Calculate std. dev. for divisive normalisation
   mfBlockBlankStd = nanstd(bsxfun(@rdivide, tfBlankFrames, mfThisBaseline), [], 3);
   
   % - Assign the blank frame to the whole block (by default)
   fs.AssignBlankFrame(cat(3, mfThisBaseline, mfBlockBlankStd), vbBlockFrames);
   
   % - Assign separate blank frames for each other stimulus segment
   for (nStimSeqID = vnUseStimIDs)
      % - Find all frames for this presentation
      vbPresFrames = vbBlockFramesShift & (vnStimulusSeqIDShift == nStimSeqID);
      vbBlankFrames = vbBlockFrames & (vnStimulusSeqID == nStimSeqID) & ...
                      vtTimeInStimPresentation >= mtBlankTimes(nStimSeqID, 1) & ...
                      vtTimeInStimPresentation <= mtBlankTimes(nStimSeqID, 2);
     
      % - Estimate lower threshold
      tfPresBlank = sort(double(fs.AlignedStack(:, :, vbBlankFrames, 1)), 3, 'ascend');
      nThrehsoldInd = floor(fBaselineProportion * nnz(vbBlankFrames));
      mfThisBaseline = tfPresBlank(:, :, nThrehsoldInd);

      % - Filter zeros, replace with NaN
      mfThisBaseline(mfThisBaseline <= 0) = nan;

      % - Assign only the mean; Std.Dev is taken from block blank
      fs.AssignBlankFrame(cat(3, mfThisBaseline, mfBlockBlankStd), vbPresFrames);
   end
end

% - Extract responses
[vfBlankStds, mfStimMeanResponses, mfStimStds, mfRegionTraces, tfTrialResponses, tnTrialSampleSizes, cvfTrialTraces] = ...
   ExtractRegionResponses(fs, sRegions, nBlankStimID, ExtractPeak(5, 1, true, ceil(tBaseTimeShift ./ fs.tFrameDuration)));

%% - Make a panel showing meta-data associated with each frame

fs.DefineBlackRegion();

nFrameToLabel = 230;

[vtGlobalTime, ...
   vnBlockIndex, vnFrameInBlock, vtTimeInBlock, ...
   vnStimulusSeqID, vtTimeInStimPresentation, ...
   vnPresentationIndex, vbUseFrame] = ...
   FrameStimulusInfo(fs, 1:size(fs, 3), 0);

figure;
plot(vtGlobalTime, vbUseFrame*(nNumOriStim+1), '-', 'LineWidth', 3, 'Color', .5*[1 1 1]);
hold all;
plot(vtGlobalTime, vnBlockIndex, '-', 'LineWidth', 3);
plot(vtGlobalTime, vtTimeInStimPresentation, '-', 'LineWidth', 3);
% plot(vtGlobalTime, vtTimeInBlock, '-', 'LineWidth', 3);
plot(vtGlobalTime, vnStimulusSeqID, '-', 'LineWidth', 3);
plot(vtGlobalTime(nFrameToLabel), 0, 'x');
set(gca, 'FontSize', 24, 'LineWidth', 2, 'YTick', 0:5:17);
axis tight;
ylim([0 nNumOriStim+1]);
xlabel('Time (s)');
ylabel('Index');

vtGlobalTime(nFrameToLabel)
vnBlockIndex(nFrameToLabel)
vnFrameInBlock(nFrameToLabel)
vtTimeInBlock(nFrameToLabel)
vnStimulusSeqID(nFrameToLabel)
vtTimeInStimPresentation(nFrameToLabel)
vnPresentationIndex(nFrameToLabel)
vbUseFrame(nFrameToLabel)
fs.vfBlackTrace(nFrameToLabel)

fs.mfFrameShifts(nFrameToLabel, :)

% export_to_ai(gcf, 'meta-data_traces.ai', [0 0 1200 300]);

%%
[mfBlankMean, mfBlankStd] = fs.BlankFrames(:, :, 100);

figure;
subplot(1, 2, 1);
imagesc(mfBlankMean);
axis equal tight off;
PlotScaleBar(fs.fPixelsPerUM, 50, 'tr', 'w-', 'LineWidth', 10);
colormap gray;
% colorbar;

subplot(1, 2, 2);
imagesc(mfBlankStd);
axis equal tight off;
PlotScaleBar(fs.fPixelsPerUM, 50, 'tr', 'w-', 'LineWidth', 10);
colormap gray;
% colorbar;

% export_to_pdf(gcf, 'blank-std_frames.pdf', false, [0 0 1200 600]);


%% - Make a polar plot of grating tuning

nCellToUse = 98;
vnPolarColor = [.5 0 .5];

vnGratingStimuli = 2:17;
vfGratingOri = linspace(0, 2*pi, 17);
vfGratingOri = vfGratingOri(1:16);

figure;
axes;
set(gca, 'FontSize', 32, 'LineWidth', 2);
hPolar = polar(vfGratingOri([1:end 1]), mfStimMeanResponses(nCellToUse, vnGratingStimuli([1:end 1])));
set(hPolar, 'Color', vnPolarColor, 'LineWidth', 6);

% export_to_ai(gcf, 'grating_polar.ai');

%% - Make a matrix of trial responses

nCellToUse = 98;
fXScale = 1/50;
fYScale = 1/2.5;
nTraceWidth = 1;
fdFFScaleBarLength = 200;
tTimeScaleBarLength = 2;
tTimeShift = 3;
tTickLength = 0.2;

figure;

% - Get frame metadata
[vtGlobalTime, ...
   vnBlockIndex, vnFrameInBlock, vtTimeInBlock, ...
   vnStimulusSeqID, vtTimeInStimPresentation, ...
   vnPresentationIndex, vbUseFrame] = ...
   FrameStimulusInfo(fs, 1:size(fs, 3), tTimeShift);

for (nBlock = 1:numel(fs.cstrFilenames))
   % - Find frames in this block
   vbBlockFrames = vnBlockIndex == nBlock;
   
   for (nStimulus = vnGratingStimuli)
      % - Find mesh location
      vnLocation(2) = nBlock;
      vnLocation(1) = nStimulus;
      
      % - Find frames in this stimulus
      vbStimFrames = vnStimulusSeqID == nStimulus;
      
      % - Find frames in this trial
      vbThisTrial = vbBlockFrames & vbStimFrames;
      vbUseThisTrialFrame = vbUseFrame(vbThisTrial);
      
      % - Plot this trial trace
      plot(vnLocation(1) + fXScale * ((1:nnz(vbThisTrial))-1), vnLocation(2) + fYScale .* mfRegionTraces(nCellToUse, vbThisTrial), 'k-', 'LineWidth', nTraceWidth);
      hold all;
      plot(vnLocation(1) + fXScale .* [1 1] .* (fs.tBlankTime - tTimeShift) ./ fs.tFrameDuration , vnLocation(2) + fYScale .* tTickLength .* [-1 1], '-', 'Color', [0 1 1], 'LineWidth', 1);
   end
end

plot(fXScale * [0 fdFFScaleBarLength/100/fs.tFrameDuration], .5 * [1 1], 'k-', 'LineWidth', 10);
plot(.5 * [1 1], fYScale * [0 tTimeScaleBarLength], 'k-', 'LineWidth', 10);

axis off;
% export_to_ai('grating_response_trial_traces.ai');

%% - Analyse movie responses

% - Create a stack
fs = FocusStack({'SourceData/130405/130405_063.fcs'
   'SourceData/130405/130405_064.fcs'
   'SourceData/130405/130405_065.fcs'
   'SourceData/130405/130405_066.fcs'
   'SourceData/130405/130405_067.fcs'
   'SourceData/130405/130405_068.fcs'
   'SourceData/130405/130405_069.fcs'});

sExpSpec = sExpSpecs.sMovieSpec;
fBaselineProportion = 0.5;
nBlankStimID = sExpSpec.nBlankStimID;
tBaseTimeShift = 3;

% - Align stack
% fs.Align(1, false, 10, [], 1, [1/200 1/20], 7);

fs.cvnSequenceIDs = repmat({[1 nan]}, numel(fs.cstrFilenames), 1);

% - Assign stimulus durations and "use data" times
nNumOriStim = sExpSpec.nNumTrueStim + ~isempty(nBlankStimID);
tPreStimBlank = fs.tBlankTime;

vtStimulusDurations = repmat(sExpSpec.tStimDuration + tPreStimBlank, nNumOriStim, 1);
vtStimulusDurations(sExpSpec.nBlankStimID) = sExpSpec.tBlankStimDuration;

mtStimulusUseTimes = repmat(tPreStimBlank + [0 sExpSpec.tStimDuration], nNumOriStim, 1);
mtStimLabelTimes = repmat(tPreStimBlank + [0 sExpSpec.tStimDuration], nNumOriStim, 1);
mtStimLabelTimes(sExpSpec.nBlankStimID, :) = nan;
mtBlankTimes = repmat(tPreStimBlank * [(1-fBaselineProportion) 1], nNumOriStim, 1);
if (~isempty(sExpSpec.nBlankStimID))
   mtBlankTimes(sExpSpec.nBlankStimID, :) = sExpSpec.tBlankStimDuration * [(1-fBaselineProportion) 1];
   mtStimulusUseTimes(sExpSpec.nBlankStimID, :) = [0 sExpSpec.tBlankStimDuration];
end
vnDefSequenceIDs = [1:nNumOriStim nan];
vnUseStimIDs = 1:nNumOriStim;

if (~isempty(sExpSpec.nBlankStimID))
   vnUseStimIDs = vnUseStimIDs(vnUseStimIDs ~= sExpSpec.nBlankStimID);
end

fs.vtStimulusDurations = vtStimulusDurations;
fs.mtStimulusUseTimes = mtStimulusUseTimes;


% % - Load ROIs
% cvsROIs = ReadImageJROI(fullfile(sRFSpec.strBasePath, sRFSpec.strExpDataLoc, sRFSpec.strROISetFilename));
% % - Make a regions structure
% sRegions = ROIs2Regions(cvsROIs, size(fsStack, 1:2));
% - Transpose all regions
% for (nRegion = 1:sRegions.NumObjects)
%    mbMask = false(128, 128);
%    mbMask(sRegions.PixelIdxList{nRegion}) = true;
%    sRegions.PixelIdxList{nRegion} = find(mbMask');
% end

% - Load regions
sData = load('SourceData/Analysis/130405_58-62_analysis.mat', 'sRegions');
sRegions = sData.sRegions;

% - Estimate baseline distribution
[vtGlobalTime, ...
   vnBlockIndex, vnFrameInBlock, vtTimeInBlock, ...
   vnStimulusSeqID, vtTimeInStimPresentation, ...
   vnPresentationIndex, vbUseFrame] = ...
   FrameStimulusInfo(fs, 1:size(fs, 3), 0);

for (nBlock = 1:numel(fs.cstrFilenames))
   vbBlockFrames = vnBlockIndex == nBlock;
   
   % - Use all pre-stim blank periods
   vbAllPresBlankFrames = false(size(vtGlobalTime));
   for (nStimSeqID = vnUseStimIDs)
      vbAllPresBlankFrames =  vbAllPresBlankFrames | (vbBlockFrames & ...
         (vnStimulusSeqID == nStimSeqID) & vtTimeInStimPresentation >= mtBlankTimes(nStimSeqID, 1) & ...
         (vnStimulusSeqID == nStimSeqID) & vtTimeInStimPresentation <= mtBlankTimes(nStimSeqID, 2));
   end
   
   % - Extract baseline frames
   tfBlankFrames = sort(double(fs.AlignedStack(:, :, vbAllPresBlankFrames, 1)), 3, 'ascend');
   
   % - Find lower threshold
   nThrehsoldInd = floor(fBaselineProportion * nnz(vbAllPresBlankFrames));
   mfThisBaseline = tfBlankFrames(:, :, nThrehsoldInd);
   
   % - Filter zeros, replace with NaN
   mfThisBaseline(mfThisBaseline <= 0) = nan;
   
   % - Calculate std. dev. for divisive normalisation
   mfBlockBlankStd = nanstd(bsxfun(@rdivide, tfBlankFrames, mfThisBaseline), [], 3);
   
   % - Assign the blank frame to the whole block (by default)
   fs.AssignBlankFrame(cat(3, mfThisBaseline, mfBlockBlankStd), vbBlockFrames);
   
   % - Assign separate blank frames for each other stimulus segment
   for (nStimSeqID = vnUseStimIDs)
      % - Find all frames for this presentation
      vbPresFrames = vbBlockFrames & (vnStimulusSeqID == nStimSeqID);
      vbBlankFrames = vbBlockFrames & (vnStimulusSeqID == nStimSeqID) & ...
                      vtTimeInStimPresentation >= mtBlankTimes(nStimSeqID, 1) & ...
                      vtTimeInStimPresentation <= mtBlankTimes(nStimSeqID, 2);
     
      % - Estimate lower threshold
      tfPresBlank = sort(double(fs.AlignedStack(:, :, vbBlankFrames, 1)), 3, 'ascend');
      nThrehsoldInd = floor(fBaselineProportion * nnz(vbBlankFrames));
      mfThisBaseline = tfPresBlank(:, :, nThrehsoldInd);

      % - Filter zeros, replace with NaN
      mfThisBaseline(mfThisBaseline <= 0) = nan;

      % - Assign only the mean; Std.Dev is taken from block blank
      fs.AssignBlankFrame(cat(3, mfThisBaseline, mfBlockBlankStd), vbPresFrames);
   end
end

% - Extract responses
[vfBlankStds, mfStimMeanResponses, mfStimStds, mfRegionTraces, tfTrialResponses, tnTrialSampleSizes, cvfTrialTraces] = ...
   ExtractRegionResponses(fs, sRegions, nBlankStimID, ExtractPeak(5, 1, true, 0));

%% - Make a matrix of movie trial responses

nCellToUse = 98;
fXScale = 1/50;
fYScale = 1/2;
nTraceWidth = 1;
fdFFScaleBarLength = 200;
tTimeScaleBarLength = 2;
tTimeShift = 0;
tTickLength = 0.2;

figure;

% - Get frame metadata
[vtGlobalTime, ...
   vnBlockIndex, vnFrameInBlock, vtTimeInBlock, ...
   vnStimulusSeqID, vtTimeInStimPresentation, ...
   vnPresentationIndex, vbUseFrame] = ...
   FrameStimulusInfo(fs, 1:size(fs, 3), tTimeShift);

for (nBlock = 1:numel(fs.cstrFilenames))
   % - Find frames in this block
   vbBlockFrames = vnBlockIndex == nBlock;
   
   for (nStimulus = 1)
      % - Find mesh location
      vnLocation(2) = nBlock;
      vnLocation(1) = nStimulus;
      
      % - Find frames in this stimulus
      vbStimFrames = vnStimulusSeqID == nStimulus;
      
      % - Find frames in this trial
      vbThisTrial = vbBlockFrames & vbStimFrames;
      vbUseThisTrialFrame = vbUseFrame(vbThisTrial);
      
      % - Plot this trial trace
      plot(vnLocation(1) + fXScale * ((1:nnz(vbThisTrial))-1), vnLocation(2) + fYScale .* mfRegionTraces(nCellToUse, vbThisTrial), 'k-', 'LineWidth', nTraceWidth);
      hold all;
      plot(vnLocation(1) + fXScale .* [1 1] .* (fs.tBlankTime - tTimeShift) ./ fs.tFrameDuration , vnLocation(2) + fYScale .* tTickLength .* [-1 1], '-', 'Color', [0 1 1], 'LineWidth', 1);
   end
end

plot(fXScale * [0 fdFFScaleBarLength/100/fs.tFrameDuration], .5 * [1 1], 'k-', 'LineWidth', 10);
plot(.5 * [1 1], fYScale * [0 tTimeScaleBarLength], 'k-', 'LineWidth', 10);

axis off;
% export_to_ai('movie_response_trial_traces.ai');

%% - Make sparseness figures

vfLTSparse = skewness(mfRegionTraces', 0)';
vfPopSparse = skewness(mfRegionTraces, 0);

% ComparisonHist(vfLTSparse, vfLTSparse, linspace(-3, 7, 20), [], []);
% export_to_ai(gcf, 'movie_lt_sparse.ai', [0 0 768 768]);
% ComparisonHist(vfPopSparse, vfPopSparse, linspace(-3, 7, 20), [], []);
% export_to_ai(gcf, 'movie_pop_sparse.ai', [0 0 768 768]);

figure;
hist(vfLTSparse, linspace(-3, 7, 20));

figure;
hist(vfPopSparse, linspace(-3, 7, 20));
